# Supplementary material for: Investigation of an Allosteric Deoxyhypusine Synthase Inhibitor in P. falciparum
Source: Molecules. 2022 Apr 11;27(8):2463. doi: 10.3390/molecules27082463 (PMC9030622; doi:10.3390/molecules27082463)
Supplement: Supplementary file 1 [file molecules-27-02463-s001.zip]

Archive with 1 entries (1 files):
- molecules-1576280-supplementary.pdf
